# Supplementary material for: Depolymerisation of Kraft Lignin by Tailor-Made Alkaliphilic Fungal Laccases
Source: Polymers (Basel). 2023 Nov 16;15(22):4433. doi: 10.3390/polym15224433 (PMC10675753; doi:10.3390/polym15224433)
Supplement: Supplementary file 1 [file polymers-15-04433-s001.zip]

Archive with 1 entries (1 files):
- polymers-2682592-supplementary.pdf
